# Supplementary material for: Genome-Wide Analysis of the IQM Gene Family in Rice (Oryza sativa L.)
Source: Plants (Basel). 2021 Sep 18;10(9):1949. doi: 10.3390/plants10091949 (PMC8469326; doi:10.3390/plants10091949)
Supplement: Supplementary file 1 [file plants-10-01949-s001.zip]

Archive with 1 entries (1 files):
- plants-1349193-supplementary.pdf
